# Supplementary material for: The Molecular Cochaperone NbSGT1 May Function as an Endogenous Suppressor of RNA Silencing That Is Recruited by a Potyvirus in Infection of Plants
Source: Mol Plant Pathol. 2026 Feb 18;27(2):e70221. doi: 10.1111/mpp.70221 (PMC12916245; doi:10.1111/mpp.70221)
Supplement: Supplementary file 9 — Table S1: Primers used in this study. [file MPP-27-e70221-s004.xlsx]

## Sheet: Sheet1
Table S1. Primers used in this study
Primer Name	Sequence (5ʹ-3ʹ)	Use	Source
attB-HCPro-F	GGGGACAAGTTTGTACAAAAAAGCAGGCTTCATGTCACTTTCACCTGAGAT	Plasmid construction for AD-HCPro, BD-HCPro, BD-NbSGT1, NbSGT1-YN, HCPro-YC, pBA-MycNbSGT1, 103-HCPro, BD-NbSGT1-TPR, BD-NbSGT1-CS, BD-NbSGT1-SGS, BD-NbSGT1-∆TPR, BD-NbSGT1-∆CS, BD-NbSGT1-∆SGS, NbSGT1-SGS-YN, BD-SGST288A, BD-SGSW290A, BD-SGSE304A, BD-SGST288A/W290A, AD-HCProK217A, AD-HCProI227A, AD-HCProE332A, pTelMV-HCProK217A-GFP, pTelMV-HCProI227A-GFP, pTelMV-HCProE332A-GFP, pCAM-MycHCProK217A…	This study
attB-HCPro-R	GGGGACCACTTTGTACAAGAAAGCTGGGTCACCAACTCTGTAATGTTTC
attB-NbSGT1-F	GGGGACAAGTTTGTACAAAAAAGCAGGCTTCATGGCGTCCGATCTGGAGAT
attB-NbSGT1-R	GGGGACCACTTTGTACAAGAAAGCTGGGTCGATTTCCCATTTCTTCAGCT
attB-NbSGT1-∆SGS-R	GGGGACCACTTTGTACAAGAAAGCTGGGTCGGGCCGGGGGGCATCTGATG
attB-NbSGT1-SGS-F	GGGGACAAGTTTGTACAAAAAAGCAGGCTTCATGAGTTATCCTTCCTCGAAATT
NbSGT1-∆CS-R	ACAGCAGACTCTCTCGTATAGGCAGCAGATCCTTGATAGGACAGGT
NbSGT1-∆CS-F	CAAGGATCTGCTGCCTATACGAGAGAGTCTGCTGTAGTGCAGAGGCCT
attB-NbSGT1-CS-F	GGGGACAAGTTTGTACAAAAAAGCAGGCTTCATGAGACCAAAATACAGGCATGAAT
attB-NbSGT1-CS-R	GGGGACCACTTTGTACAAGAAAGCTGGGTCTTCGAGAGATGTCCAGTGTAAG
attB-NbSGT1-TPR-R	GGGGACCACTTTGTACAAGAAAGCTGGGTCCTCTGCCGGTGCTAAACTAG
attB-NbSGT1-∆TPR-F	GGGGACAAGTTTGTACAAAAAAGCAGGCTTCATGTCAAGGTTCACAAAGTTAAT
NbSGT1-288T-F	AAATTGAGACATGCCGATTGGGATAAATTAGAGGCT
NbSGT1-288T-R	AGCCTCTAATTTATCCCAATCGGCATGTCTCAATTT
NbSGT1-290W-F	AGACATACGGATGCCGATAAATTAGAGGCTGAAGTG
NbSGT1-290W-R	CACTTCAGCCTCTAATTTATCGGCATCCGTATGTCT
NbSGT1-304E-F	GAGGAAAAAGACGCCAAATTGGATGGAGATGCAGC
NbSGT1-304E-R	GCTGCATCTCCATCCAATTTGGCGTCTTTTTCCTC
NbSGT1-288T/290W-F	AAATTGAGACATGCCGATGCCGATAAATTAGAGGCTGAAGTG
NbSGT1-288T/290W-R	CACTTCAGCCTCTAATTTATCGGCATCGGCATGTCTCAATTT
HCPro-217-F	GGTCGACACTCAGCCAGGTTCTTCTCCAATTTCTTC
HCPro-217-R	GAAGAAATTGGAGAAGAACCTGGCTGAGTGTCGACC
HCPro-227-F	TTCTTCGAAGAGGCCATTCCATCTGATGGTTATGAT
HCPro-227-R	ATCATAACCATCAGATGGAATGGCCTCTTCGAAGAA
HCPro-332-F	TTGCCAACCAATGCCGCTGATAGGATGTATGTTGCA
HCPro-332-R	TGCAACATACATCCTATCAGCGGCATTGGTTGGCAA
BamHI-NbSGT1-F	CGGGATCCATGGCGTCCGATCTGGAGAT	Plasmid construction for pCaM-mCherry-NbSGT1
KpnI-NbSGT1-R	GGGGTACCCTAGATTTCCCATTTCTTCA
BamHI-HCPro-F	CGGGATCCATGTCACTTTCACCTGAGAT	Plasmid construction for pCaM-GFP-HCPro
KpnI-HCPro-R	GGGGTACCTTAACCAACTCTGTAATGTT
XhoI-NbRAR1-F	CCGCTCGAGATGGAGAGACTTCGTTGCCAG	Plasmid construction for pCaM-NbRAR1-mCherry
XbaI-NbRAR1-R	GCTCTAGAGGACGCTGGGCTGGCGTTGTG
XhoI-NbHSP90-F	TACAAATCTATCTCTCTCGAGATGGCGGAGCAGGAGACG	Plasmid construction for pCaM-NbHSP90-mCherry
XbaI-NbHSP90-R	GCCCTTGCTCACCATTCTAGAATCAACTTCCTCCATCTTGCTGC
XhoI-NbHSP70-F	CCGCTCGAGATGGCAGGAAAAGGTGAAGG	Plasmid construction for pCaM-NbHSP70-mCherry
XbaI-NbHSP70-R	GCTCTAGAGTCGACCTCCTCAATCTTGG
BamHI-MycNbSGT1-F	CGGGATCCATGGAACAGAAACTGATCTCTGAAGAAGATCTGATGGCGTCCGATCTGGAGATT	Plasmid construction for pCaM-MycNbSGT1
P1-F	CCAACTTTAAAACAGCAATGGCATC	Plasmid construction for pTelMV 2×StrepHCPro-GFP
strepHCPro-1-R	CCGAACCTCCCGATCCACCTCCGGAACCTCCACCTTTCTCGAACTGCGGGTGGCTCCAAGCGGAAAGTGAGTAGTGATGCACAT
strepHCPro-2-F	GAGGTTCCGGAGGTGGATCGGGAGGTTCGGCGTGGAGCCACCCGCAGTTCGAAAAAGCTTCCTCACTTTCACCTGAGATGCAAT
N1-R	TGAGTGTCGACCTCTTTCACCC
Actin-145F	AAAGACCAGCTCATCCGTGGAGAA	qPCR
Actin-145R	TGTGGTTTCATGAATGCCAGCAGC
HCPro-F	TTCGGTGGAGATTATGCGGTTG
HCPro-R	CAATTGTTCAGACGCTGCCTTG
T-CP-F	AGGTCACCTCTAAGACGTCAGAC
T-CP-R	GCAGTGTGCCTCTCAGTATCTTC
GFP-q-F	CCGACAAGCAAAAGAACGGC
GFP-q-R	AGGGCAGATTGTGTGGACAG
qNbSGT1-F	TAAAACCTCGGGAAATGTCG		Yu, G., L. Xian, Y. Sang, and A. P. Macho. 2019. “Cautionary Notes on the Use of Agrobacterium-Mediated Transient Gene Expression Upon SGT1 Silencing in Nicotiana benthamiana.” New Phytologist 222: 14-17.
qNbSGT1-R	TCTTGGCTGGTATTCCCTTG
NbAGO1-q-F	GCAAGGCATGTGCATCTTT		Paudel, D. B., B. Ghoshal, S. Jossey, M. Ludman, K. Fatyol, and H. Sanfaçon. 2018. “Expression and Antiviral Function of ARGONAUTE 2 in Nicotiana benthamiana Plants Infected with Two Isolates of Tomato Ringspot Virus with Varying Degrees of Virulence.” Virology 524: 127-139.
NbAGO1-q-R	CATTTCTGTCGTGGTGGTT
NbAGO2-q-F	TTTCCGTGATGGTGTGAGT
NbAGO2-q-R	GAGTGATTGCTGGTCGATA
NbSGS3-q-F	GTTCCTCCTGCTCTGAAGAATGG		Li, F., C. Huang, Z. Li, and X. Zhou. 2014. “Suppression of RNA Silencing by a Plant DNA Virus Satellite Requires a Host Calmodulin-Like Protein to Repress RDR6 Expression.” PLOS Pathogens 10: e1003921.
NbSGS3-q-R	GGGCAGTGCCACTGTCGTTCAGG
NbRDR6-q-F	GTATGCGGAACTTGAATAGGAATGTG
NbRDR6-q-R	GGTCTTCTGCAAAAAACCAGGCAGA
NbDCL1-q-F	TCTTTACATACACAGATCTCCCC
NbDCL1-q-R	ACCTGGTTTCGATAGTTCATTTT
NbDCL2-q-F	GAAGGCAGAAGACTAAAAGTAAGAGG
NbDCL2-q-R	CTACAAGCAGAGAAGGATCATGGAAC
NbDCL4-q-F	GCAAAGACTGAAGTTAGGTGTAGCAA
NbDCL4-q-R	TTTCATCAGCAAGTGGcATAAAGACT
NbRDR1-q-F	GCATGCATTGAACACGCCTTGGA		This study
NbRDR1-q-R	TGGAAGTTGTCTGCGCTTGAGGT
NbRDR2-q-F	TGCAGCGGGACAACAGAAGGT
NbRDR2-q-R	GCAGCAACCAGTGAACCACCC
pTRV2:NbSGT1-F	CGGAATTCTTTGCCAAGGGAATACCAGCCAA	Plasmid construction for pTRV2-NbSGT1
pTRV2:NbSGT1-R	GGGGTACCTTCCCATTTCTTCAGCTCCATGC
RNAi:NbSGT1-F	CGAGCTCTTTGCCAAGGGAATACCAGCCAA	Plasmid construction for RNAi-NbSGT1
RNAi:NbSGT1-R	CGGGATCCTTCCCATTTCTTCAGCTCCATGC
RNAi:NbSGT1-rev-F	GCTCTAGATTCCCATTTCTTCAGCTCCATGC
RNAi:NbSGT1-rev-R	TGCACTGCAGTTTGCCAAGGGAATACCAGCCAA
